# Supplementary material for: A Systematic Review of the Modifying Effect of Anaesthetic Drugs on Metastasis in Animal Models for Cancer
Source: PLoS One. 2016 May 26;11(5):e0156152. doi: 10.1371/journal.pone.0156152 (PMC4882001; doi:10.1371/journal.pone.0156152)
Supplement: S1 Table — Summary of all publications included in the systematic review. Multiple comparisons can be extracted from one publication.? = unclear/ unreported. F = female, m = male, G = General anaesthetics, L = local anaesthetics, iv = intravenous, id = intradermal, ip = intraperitoneal. Sc = subcuteaneous, w = weeks, d = days, incidence = incidence of metastases, number = number of metastases. (XLSX) [file pone.0156152.s003.xlsx]

## Sheet: Blad1
Ref (comp)	Species	Sex	Cancer type	Cancer type (grouped)	Location of tumour injection	Type of anasthetics	Tyoe of anesthetics (grouped)	Timing (relative to tumor induction)	Timing (grouped)	Timing outcome ass (relative to start treatment)	Admin. route	Region	Outcomes	Included in MA
Agostino 1964 (A)	rats	f	carcinosarcoma		iv (femoral)	pentabarbital	G: barbiturate	directly before	direct	x	ip	lungs	inc.	yes
Agostino 1964 (B)	rats	f	carcinosarcoma		iv (femoral)	chloroform	G: gaseous	directly before and 30min after	direct	x	inhalation	lungs	inc.	yes
Agostino 1964 (C)	rats	f	carcinosarcoma		iv (femoral)	ether	G: gaseous	directly before and 30min after	direct	x	inhalation	lungs	inc.	yes
Bar Yosef 2001 (A)	rats	m	mammary adenocarcinoma	mamma	iv	halothane	G: gaseous	4-5h before	direct	3 w.	inhalation	lungs	nr.	yes
Ben-Eliyahu 1999 (A)	rats	m	mammary adenocarcinoma	mamma	iv (tail)	thiopental	G: barbiturate	2h before, 4h after	direct	4 w.	ip	lungs	nr.	yes
Forget 2010 (A)	rats	m	mamma carcinoma	mamma	iv (caudal vein)	ketamine	G: ketamine	2 h or 1h before ?	direct	3 w.	ip	lungs	nr.	yes
Forget 2010 (B)	rats	m	mamma carcinoma	mamma	iv (caudal vein)	ketamine	G: ketamine	2 h or 1h before ?	direct	3 w.	ip	lungs	nr.	yes
Forget 2010 (C)	rats	m	mamma carcinoma	mamma	iv (caudal vein)	ketamine	G: ketamine	2 h or 1h before ?	direct	3 w.	ip	lungs	nr.	yes
Forget 2010 (D)	rats	m	mamma carcinoma	mamma	iv (caudal vein)	ketamine	G: ketamine	2 h or 1h before ?	direct	3 w.	ip	lungs	nr.	yes
Frid 1984 (A)	mice	?	hematogene sarcoma	blood	iv	ether	G: gaseous	direct after	direct	?	inhalation	lungs	nr.	yes
Frid 1984 (B)	mice	?	hematogene sarcoma	blood	iv	methoxyflurane	G: gaseous	direct after	direct	?	inhalation	lungs	nr.	yes
Frid 1984 (C)	mice	?	hematogene sarcoma	blood	iv	halothane	G: gaseous	directly after	direct	?	inhalation	lungs	nr.	yes
Frid 1984 (D)	mice	?	hematogene sarcoma	blood	iv	chloroform	G: gaseous	directly after	direct	?	inhalation	lungs	nr.	yes
Lundy 1977 (A)	mice	f	fibrosarcoma	?	iv (tail)	thiopental	G: barbiturate	day 0	direct	10 d.	ip	lungs	nr.	yes
Lundy 1977 (B)	mice	f	fibrosarcoma	?	iv (tail)	thiopental	G: barbiturate	day 0	direct	12 d.	ip	lungs	nr.	yes
Lundy 1978 (A)	mice	f	fibrosarcoma	?	iv (tail)	halothane	G: gaseous	day 0	direct	10-12 d.	inhalation	lungs	nr.	no
Mammoto 2002 (A)	mice	?	osteosarcoma	bone	sc (back)	lidocaine	L	day 0?	?	4 w.	local	lungs	nr.	yes
Mammoto 2002 (B)	mice	?	osteosarcoma	bone	sc (back)	lidocaine	L	day 0?	?	4 w.	local	lungs	nr.	yes
Mammoto 2002 (C)	mice	?	osteosarcoma	bone	sc (back)	lidocaine	L	day 0?	?	4 w.	local	lungs	nr.	yes
Mammoto 2002 (D)	mice	?	osteosarcoma	bone	sc (back)	lidocaine	L	day 0?	?	4 w.	local	lungs	nr.	yes
Moudgil 1997 (A)	mice	?	melanoma	skin	iv (tail)	halothane	G: gaseous	15 min before	direct	3 w.	inhalation	lungs	nr.	yes
Moudgil 1997 (B)	mice	?	melanoma	skin	iv (tail)	isoflurane	G: gaseous	15 min before	direct	3 w.	inhalation	lungs	nr.	yes
Nicloson 1986 (A)	mice	f	melanoma	skin	iv	tetracaine	L	cells treated	pretreat.	3 w.	/	all organs	nr.	yes
Nicloson 1986 (B)	mice	f	melanoma	skin	iv	tetracaine	L	cells treated	pretreat.	3 w.	/	all organs	nr.	yes
Nicloson 1986 (C)	mice	f	melanoma	skin	iv	tetracaine	L	cells treated	pretreat.	3 w.	/	all organs	nr.	yes
Nicloson 1986 (D)	mice	f	melanoma	skin	iv	tetracaine	L	cells treated	pretreat.	3 w.	/	all organs	nr.	yes
Nicloson 1986 (E)	mice	f	melanoma *	skin	iv	tetracaine	L	cells treated	pretreat.	3 w.	/	all organs	nr.	yes
Nicloson 1986 (F)	mice	f	melanoma *	skin	iv	tetracaine	L	cells treated	pretreat.	3 w.	/	all organs	nr.	yes
Nicloson 1986 (G)	mice	f	melanoma *	skin	iv	tetracaine	L	cells treated	pretreat.	3 w.	/	all organs	nr.	yes
Nicloson 1986 (H)	mice	f	melanoma *	skin	iv	tetracaine	L	cells treated	pretreat.	3 w.	/	all organs	nr.	yes
Page 1993 (A)	rats	m	mammary adenocarcinoma	mamma	iv (tail)	halothane	G: gaseous	5 h prior	direct	3 w.	inhalation	lungs	nr.	yes
Pollard 1977* (A)	rats	m+f	prostate adenocarcinoma	prostate	s.c. (?)	barbital	G: barbiturate	day 0	direct	>4w.	oral	liver, lymph nodes, lungs	nr.	no
Pollard 1977 (A)	rats	m	prostate tumor	prostate	right (footpad)	sodium barbiturate	G: barbiturate	day 11	after	4 w.	oral	lungs	nr.	no
Pollard 1977 (B)	rats	f	prostate tumor	prostate	right (footpad)	sodium barbiturate	G: barbiturate	day 11	after	4 w.	oral	lungs	nr.	no
Pollard 1977 (C)	rats	m	prostate tumor	prostate	sc (dorso-lumbar)	sodium barbiturate	G: barbiturate	day 0?	?	4 w.	oral	lungs ?	nr.	no
Pollard 1977 (D)	rats	f	prostate tumor	prostate	sc (dorso-lumbar)	sodium barbiturate	G: barbiturate	day 0?	?	4 w.	oral	lungs ?	nr.	no
Pollard 1977 (E)	rats	?	prostate tumor	prostate	sc	halothane	G: gaseous	?	?	4 w.	inhalation	lungs	nr.	no
Pollard 1977 (F)	rats	?	prostate tumor	prostate	sc	chloroform	G: gaseous	?	?	4 w.	inhalation	lungs	nr.	no
Schatten 1958 (A)	mice	?	melanoma	skin	iv (tail)	?	G	1 h after	direct	4 w.	ip	lungs	nr.	yes
Schatten 1958 (B)	mice	?	melanoma	skin	iv (tail)	?	G	1 h after	direct	4 w.	ip	lung	nr.	yes
Simon 1980 (A)	rats	f	carcinosarcoma	?	iv (tail)	halothane	G: gaseous	day 0?	?	10 d.	inhalation	lungs	nr.	yes
Singh 1987 (A)	rats	m	sarcoma	?	iv	ether	G: gaseous	day 7, 10, 14, 17	after	4 w.	inhalation	lungs	nr.	yes
Stanculescu 1981 (A)	hamsters	m	?	?	id	thiopental	G: barbiturate	day 3, 8, 15	after	15 d/?	ip	ganglia (3x), lungs, kidney	inc.	yes
Stanculescu 1981 (B)	hamsters	m	?	?	id	thiopental	G: barbiturate	day 15	after	15 d/?	ip	ganglia (3x), lungs, kidney	inc.	yes
Stanculescu 1981 (C)	hamsters	m	?	?	id	thiopental	G: barbiturate	day 15 (+ surgery)	after	15 d/?	ip	ganglia (3x), lungs, kidney	inc.	yes
Stanculescu 1981 (D)	hamsters	m	?	?	id	thiopental	G: barbiturate	day 8, 11, 14	after	15 d/?	ip	ganglia (3x), lungs, kidney	inc.	no
Stanculescu 1981 (E)	hamsters	m	?	?	id	thiopental	G: barbiturate	day 8, 11, 14	after	15 d/?	ip	ganglia (3x), lungs, kidney	inc.	no
Stanculescu 1981 (F)	hamsters	m	?	?	ip	thiopental	G: barbiturate	day 8, 11, 14	after	15 d/?	ip	ganglia (3x), lungs, kidney	inc.	no
Stanculescu 1981 (G)	hamsters	m	?	?	sc	thiopental	G: barbiturate	day 8, 11, 14	after	15 d/?	ip	ganglia (3x), lungs, kidney	inc.	no
Stanculescu 1983 (A)	rats	m	?	?	retrorenal	ketamine	G: ketamine	day 10,15, 20	after	20 d./?	ip	ganglia (3x), lungs, kidney	inc.	yes
Wada 2007 (A)	mice	m	lymphoma	lymph nodes	iv (tail)	sevoflurane	G: gaseous	direct before	direct	12 d.	inhalation	liver	nr.	yes
key:	intravenous
	intraperitoneal
	intradermal injection
	subcutaneous injection
	multiple comparisons per study
	no information/ unclear
